# Supplementary material for: Elevated methane flux in a tropical peatland post-fire is linked to depth-dependent changes in peat microbiome assembly
Source: NPJ Biofilms Microbiomes. 2024 Jan 23;10:8. doi: 10.1038/s41522-024-00478-9 (PMC10803758; doi:10.1038/s41522-024-00478-9)
Supplement: Supplementary file 2 — Supplementary Tables [file 41522_2024_478_MOESM2_ESM.xlsx]

## Sheet: Supp. Table 3
Supplementary Table 3. Significantly enriched or depleted bacterial and archaeal classes in burnt peat at deeper depth.
ASV	log2 Fold Change	SE	P	Adj. P	Kingdom	Phylum	Class
ASV_4	2.15259	0.473386	0.00206784	0.0146629	Bacteria	Acidobacteriota	Acidobacteriae
ASV_9	1.91569	1.63095	0.00132533	0.0125498	Archaea	Crenarchaeota	Bathyarchaeia
ASV_169	1.6013	0.404804	0.00106089	0.0118214	Bacteria	Verrucomicrobiota	Verrucomicrobiae
ASV_113	-1.21765	0.649972	0.000594936	0.00773417	Bacteria	Proteobacteria	Gammaproteobacteria
ASV_192	-1.30467	1.83569	3.37254e-06	0.000105664	Bacteria	Chloroflexi	Dehalococcoidia
ASV_205	-1.37079	1.64891	0.000529555	0.00773417	Archaea	Halobacterota	Methanomicrobia
ASV_188	-2.18934	2.08042	0.00235814	0.0150217	Bacteria	Methylomirabilota	Methylomirabilia
ASV_781	-2.28922	1.32211	0.00742152	0.0340517	Bacteria	Planctomycetota	Pla4 lineage
ASV_417	-2.95536	0.702706	5.13693e-08	4.00681e-06	Bacteria	Spirochaetota	Spirochaetia
ASV_1094	-3.34321	1.36062	0.00145102	0.0125498	Bacteria	Acidobacteriota	Subgroup 18
ASV_1873	-3.35631	1.25347	4.064e-06	0.000105664	Bacteria	Firmicutes	Negativicutes
ASV_2532	-3.48423	1.40232	0.000133999	0.00261298	Bacteria	Firmicutes	Thermacetogenia
ASV_1073	-3.69416	0.819308	0.0115288	0.0499582	Bacteria	Myxococcota	Polyangia
ASV_3871	-3.90768	3.09778	0.00732265	0.0340517	Bacteria	Spirochaetota	Brevinematia
ASV_2712	-4.08401	1.37366	0.00691525	0.0340517	Bacteria	Elusimicrobiota	Elusimicrobia
ASV_3404	-4.86822	2.35976	0.00250362	0.0150217	Bacteria	Planctomycetota	vadinHA49
ASV_2875	-6.96205	1.02165	0.0063261	0.0340517	Bacteria	Gemmatimonadota	Gemmatimonadetes

## Sheet: Supp. Table 4
Supplementary Table 4: Significantly enriched or depleted bacterial and archaeal ASVs in burnt peat at deeper depth.
ASV	log2 Fold Change	SE	P	Adj. P	Kingdom	Phylum	Class	Order	Family	Genus
ASV_4	7.14806	1.42299	0.000613438	0.0113118	Bacteria	Acidobacteriota	Acidobacteriae	Subgroup 13	NA	NA
ASV_9	5.4798	3.98355	0.00538516	0.0486776	Archaea	Crenarchaeota	Bathyarchaeia	NA	NA	NA
ASV_188	4.6259	2.32406	0.00392542	0.041036	Bacteria	Methylomirabilota	Methylomirabilia	Methylomirabilales	Methylomirabilaceae	Sh765B-TzT-35
ASV_236	4.24362	1.90689	0.000519314	0.010882	Archaea	Crenarchaeota	Bathyarchaeia	NA	NA	NA
ASV_335	3.3486	3.19143	0.00236986	0.032612	Archaea	Crenarchaeota	Bathyarchaeia	NA	NA	NA
ASV_300	2.53732	2.25623	0.00139533	0.022973	Bacteria	Acidobacteriota	Acidobacteriae	Subgroup 13	NA	NA
ASV_617	-1.13014	2.72859	0.000143702	0.00401495	Bacteria	Desulfobacterota	NA	NA	NA	NA
ASV_417	-2.67577	1.83723	0.00148119	0.0230056	Bacteria	Spirochaetota	Spirochaetia	Spirochaetales	Spirochaetaceae	Spirochaeta
ASV_688	-3.06218	5.27395	7.78565e-05	0.00276091	Archaea	Crenarchaeota	Bathyarchaeia	NA	NA	NA
ASV_762	-3.22519	1.86988	2.16053e-05	0.000948576	Bacteria	Sva0485	NA	NA	NA	NA
ASV_753	-3.29581	2.08691	0.000600187	0.0112967	Bacteria	Sva0485	NA	NA	NA	NA
ASV_565	-3.44835	1.82463	0.000594239	0.0112967	Bacteria	Desulfobacterota	Desulfobaccia	Desulfobaccales	Desulfobaccaceae	Desulfobacca
ASV_687	-3.4514	2.6804	0.00247712	0.0327746	Bacteria	Verrucomicrobiota	Verrucomicrobiae	Pedosphaerales	Pedosphaeraceae	Ellin516
ASV_654	-3.50209	2.30422	0.00264385	0.0329826	Bacteria	Sva0485	NA	NA	NA	NA
ASV_989	-3.55938	2.55075	0.00367778	0.0404223	Bacteria	Acidobacteriota	Acidobacteriae	Subgroup 13	NA	NA
ASV_1571	-3.67828	5.39578	0.000209748	0.00537189	Bacteria	Sva0485	NA	NA	NA	NA
ASV_864	-3.67951	3.38619	0.00377041	0.0404223	Bacteria	Planctomycetota	Pla4 lineage	NA	NA	NA
ASV_1611	-3.7203	1.97942	0.000329061	0.00739986	Bacteria	Acidobacteriota	Acidobacteriae	Subgroup 13	NA	NA
ASV_38	-3.91888	2.21328	0.00415318	0.0420795	Bacteria	Planctomycetota	Planctomycetes	Planctomycetales	Gimesiaceae	NA
ASV_52	-3.99661	1.17375	0.00331303	0.0381827	Bacteria	Proteobacteria	Alphaproteobacteria	Rhizobiales	Beijerinckiaceae	Methylocystis
ASV_1413	-3.99798	3.49335	0.00390604	0.041036	Bacteria	Verrucomicrobiota	Verrucomicrobiae	S-BQ2-57 soil group	NA	NA
ASV_1965	-3.99844	2.34518	2.49063e-05	0.00099842	Bacteria	Desulfobacterota	NA	NA	NA	NA
ASV_1298	-4.0869	1.9968	0.00153241	0.023162	Archaea	Thermoplasmatota	Thermoplasmata	NA	NA	NA
ASV_1373	-4.14614	3.57961	0.0013524	0.0226712	Bacteria	Verrucomicrobiota	Verrucomicrobiae	Pedosphaerales	Pedosphaeraceae	ADurb.Bin063-1
ASV_1866	-4.25665	4.63007	0.00245575	0.0327746	Bacteria	Acidobacteriota	Acidobacteriae	Subgroup 13	NA	NA
ASV_2043	-4.49168	3.9815	0.0011275	0.0199915	Bacteria	Sva0485	NA	NA	NA	NA
ASV_132	-4.67892	2.25518	0.00117235	0.0203944	Bacteria	Proteobacteria	Gammaproteobacteria	JG36-TzT-191	NA	NA
ASV_94	-4.96593	2.0914	0.00149711	0.0230056	Bacteria	Actinobacteriota	Thermoleophilia	Solirubrobacterales	Solirubrobacteraceae	NA
ASV_1932	-5.2562	2.2113	0.00146241	0.0230056	Archaea	Crenarchaeota	Nitrososphaeria	Group 1.1c	NA	NA
ASV_2422	-5.75794	2.29436	0.000152188	0.00412698	Archaea	Halobacterota	Methanomicrobia	Methanomicrobiales	Rice Cluster II	NA
ASV_1974	-6.18419	2.10626	0.00147251	0.0230056	Bacteria	Sva0485	NA	NA	NA	NA
ASV_2771	-6.20985	4.74541	0.000206476	0.00537189	Archaea	Crenarchaeota	Bathyarchaeia	NA	NA	NA
ASV_2332	-6.71013	4.33254	0.000137291	0.00395571	Archaea	Halobacterota	Methanomicrobia	Methanomicrobiales	Rice Cluster II	NA
ASV_168	-7.62618	3.51174	0.000289106	0.00676396	Bacteria	Proteobacteria	Gammaproteobacteria	WD260	NA	NA
ASV_3115	-9.88674	2.41085	0.00248831	0.0327746	Archaea	Crenarchaeota	Bathyarchaeia	NA	NA	NA
ASV_904	-10.149	4.05993	0.00267338	0.0329826	Bacteria	Proteobacteria	Alphaproteobacteria	Rhizobiales	Beijerinckiaceae	Methylovirgula
ASV_3404	-11.4736	4.32942	0.00220897	0.0308586	Bacteria	Planctomycetota	vadinHA49	NA	NA	NA
ASV_106	-12.613	2.07939	0.00190674	0.0270464	Bacteria	Firmicutes	Bacilli	Bacillales	Planococcaceae	NA

## Sheet: Supp. Table 5
Supplementary Table 5. Summary of sequenced shotgun metagenomes
Sample	Type	Depth	NCBI BioProject	NCBI Sample Accession	Total Paired-End Reads	Read Length	Total bases (Gbp)
B-A-1	Burnt	Surface	PRJNA772087	SAMN22364673	41276212	151	12.4654
B-A-2	Burnt	Surface	PRJNA772087	SAMN22364674	66775816	151	20.1663
B-A-3	Burnt	Surface	PRJNA772087	SAMN22364675	56298380	151	17.0021
B-A-4	Burnt	Surface	PRJNA772087	SAMN22364676	45868776	151	13.8524
B-B-2	Burnt	Deep	PRJNA772087	SAMN22364678	63526561	151	19.185
B-P-2	Burnt	Mid	PRJNA772087	SAMN22364682	50725782	151	15.3192
B-P-4	Burnt	Mid	PRJNA772087	SAMN22364684	72175935	151	21.7971
C-A-4	Intact	Surface	PRJNA772087	SAMN22364688	52282468	151	15.7893
C-B-1	Intact	Deep	PRJNA772087	SAMN22364689	58139055	151	17.558
C-B-2	Intact	Deep	PRJNA772087	SAMN22364690	70790990	151	21.3789
C-B-3	Intact	Deep	PRJNA772087	SAMN22364691	70175370	151	21.193
C-B-4	Intact	Deep	PRJNA772087	SAMN22364692	63898477	151	19.2973
C-P-3	Intact	Mid	PRJNA772087	SAMN22364695	51961365	151	15.6923

## Sheet: Supp. Table 6
Supplementary Table 6. Relative abundance of Metagenome Sequence Variants (MSV) of the Methyl-coenzyme M reductase A gene identified from sequenced metagenomes.
Depth	Surface				Deep	Mid		Surface	Deep				Mid
Type	Burnt							Intact
MSV	B_A_4	B_A_1	B_A_2	B_A_3	B_B_2	B_P_2	B_P_4	C_A_4	C_B_1	C_B_2	C_B_3	C_B_4	C_P_3	consensus_lineage
MSV_1	0.18	0	0	0	0.26	0.27	0	0	0	0.11	0	0	0	Root; d__Archaea
MSV_2	1.25	4.75	8.44	3.31	1.55	1.55	0.65	1.98	0.46	0.43	0.44	0.43	0.57	Root; d__Archaea; p__Euryarchaeota; c__Methanomicrobia; o__Methanomicrobiales; f__Methanomicrobiaceae; g__Methanoregula
MSV_3	0.18	0	0	0	0	0	0	0	0	0	0	0	0	Root; d__Archaea; p__Euryarchaeota; c__Thermoplasmata; o__Methanoplasmatales; f__Methanomassiliicoccaceae; g__Methanomassiliicoccus
MSV_4	0.18	24.04	0.7	1.22	35	41.96	15.83	0	17.42	19.26	9.53	14.96	17.54	Root; d__Archaea; p__Euryarchaeota; c__Methanomicrobia
MSV_5	0	2.08	0.7	0.17	0.26	0.54	0.15	0.99	0.58	0.11	0.09	0.17	0.24	Root; d__Archaea; p__Euryarchaeota; c__Methanobacteria; o__Methanobacteriales; f__Methanobacteriaceae; g__Methanobacterium
MSV_6	0	0.89	1.41	0	0.6	0.27	0.07	0	0	0.11	0.18	0.17	0.08	Root; d__Archaea; p__Euryarchaeota; c__Methanomicrobia; o__Methanocellales; f__Methanocellaceae; g__Methanocella
MSV_7	0	0.3	0.18	0	0	0	0	0	0	0	0	0	0.08	Root; d__Archaea; p__Euryarchaeota; c__Methanomicrobia; o__Methanosarcinales
MSV_8	0	0.89	0.7	0	0	0.2	0.07	0	0.12	0.11	0.18	0.09	0.16	Root; d__Archaea; p__Euryarchaeota; c__Methanomicrobia; o__Methanomicrobiales; f__Methanomicrobiaceae
MSV_9	0	0.3	0	0	0.09	0	0	0	0	0	0	0	0	Root; d__Archaea; p__Euryarchaeota; c__Methanococci; o__Methanococcales; f__Methanococcaceae
MSV_10	0	0	0.7	0	0.09	0.07	0	0.33	0	0.22	0	0	0	Root; d__Archaea; p__Euryarchaeota; c__Methanomicrobia; o__Methanosarcinales; f__Methanosarcinaceae; g__Methanosarcina
MSV_11	0	0	0.53	0	0.09	0	0	0	0	0	0.09	0	0.08	Root; d__Archaea; p__Euryarchaeota; c__Methanomicrobia; o__Methanosarcinales; f__Methanosarcinaceae
MSV_12	0	0	0.35	0	0.43	0.27	0	0.99	0.12	0.43	0	0	0.16	Root; d__Archaea; p__Euryarchaeota
MSV_13	0	0	0.18	0	0.09	0	0	0	0	0	0	0	0	Root; d__Archaea; p__Euryarchaeota; c__Methanomicrobia; o__Methanosarcinales; f__Methanosaetaceae; g__Methanosaeta
MSV_14	0	0	0.35	0	0	0	0	0.33	0	0	0	0	0	Root; d__Archaea; p__Euryarchaeota; c__Thermoplasmata; o__Methanoplasmatales; f__Methanomassiliicoccaceae
MSV_15	0	0	0.18	0	0	0	0	0	0	0	0	0	0	Root; d__Archaea; p__Euryarchaeota; c__Methanomicrobia; o__Methanomicrobiales
MSV_16	0	0	0	0	0.17	0.07	0	0	0	0.22	0	0	0	Root; d__Archaea; p__Euryarchaeota; c__Methanobacteria; o__Methanobacteriales; f__Methanobacteriaceae
MSV_17	0	0	0	0	1.29	0.27	0	0	0.23	0.22	0	0	0.08	Root; d__Archaea; p__Bathyarchaeota
MSV_18	0	0	0	0	0	0	0	0.33	0	0	0	0	0	Root; d__Archaea; p__Euryarchaeota; c__Methanobacteria; o__Methanobacteriales; f__Methanobacteriaceae; g__Methanobrevibacter
MSV_19	0	0	0	0	0	0	0	0	0.12	0	0	0	0	Root; d__Archaea; p__Euryarchaeota; c__Methanomicrobia; o__Methanomicrobiales; f__Methanocorpusculaceae; g__Methanocorpusculum

## Sheet: Supp. Table 7
Supplementary Table 7. Relative abundance of Metagenome Sequence Variants (MSV) of the Particulate methane monooxygenase A gene identified from sequenced metagenomes.
Depth	Surface				Deep	Mid		Surface	Deep				Mid
Type	Burnt							Intact
MSV	B_A_4	B_A_1	B_A_2	B_A_3	B_B_2	B_P_2	B_P_4	C_A_4	C_B_1	C_B_2	C_B_3	C_B_4	C_P_3	consensus_lineage
MSV_1	0.2	0.24	0.05	0.25	0.15	0.07	0.16	0.48	0.39	0.26	0.18	0.35	0.16	Root; d_Bacteria; Alphaproteobacteria_pmoA; Methylocystaceae_pmoA1; f__Beijerinckiaceae; g__Methylocapsa
MSV_2	0.24	0.69	1.28	0.37	0.54	1.23	1.34	0.38	2.24	1.24	1.21	1.13	0.84	Root; d_Bacteria; Alphaproteobacteria_pmoA; Methylocystaceae_pmoA1; f_Methylocystaceae
MSV_3	0.32	0.16	0.33	0.09	0.27	0.11	0.18	0.72	0.66	0.7	0.27	0.28	0.13	Root; d_Bacteria; Alphaproteobacteria_pmoA; Methylocystaceae_pmoA1
MSV_4	0.12	0	0.03	0	0.06	0.04	0.02	0.03	0.03	0.03	0.04	0.03	0	Root; d_Bacteria; Alphaproteobacteria_pmoA
MSV_5	0.16	0.61	0.93	0.15	0.45	0.94	1.25	0.21	1.5	0.91	0.65	0.75	0.52	Root; d_Bacteria; Alphaproteobacteria_pmoA; Methylocystaceae_pmoA2
MSV_6	0.04	0.04	0.25	0	0	0.07	0.02	0	0.12	0.03	0	0.03	0.03	Root; d_Bacteria; Methylococcales_pmoA
MSV_7	0	1.09	0.93	0.21	0.48	0.87	0.96	0.14	1.68	1.01	0.81	0.98	0.36	Root; d_Bacteria; Alphaproteobacteria_pmoA; Methylocystaceae_pmoA1; f_Methylocystaceae; g_Methylocystis
MSV_8	0	0	0.15	0	0	0.04	0.04	0.03	0.06	0	0	0	0	Root; d_Bacteria; Methylococcales_pmoA; Methylomonas_pmoA
MSV_9	0	0	0.03	0	0	0	0	0	0	0	0	0	0	Root; d_Bacteria; Verrucomicrobia_pmoA
MSV_10	0	0	0	0	0	0	0.02	0	0	0	0	0	0	Root; d_Bacteria; Crenothrix_UpmoA
MSV_11	0	0	0	0	0	0	0	0.03	0	0.03	0	0	0	Root; d_Bacteria; NC10_pmoA

## Sheet: Supp. Table 11
Supplementary Table 11: Relative contributions of different archaeal phylogenetic bins to community-level assembly processes.
									Phylogenetic Bin
Bin	RA (%)	Top Taxon	Top Taxon Phylum	Top Taxon Class		Process	Depth	Type	1	2	3	4	5	6
1	5.28	ASV_205	Halobacterota	Methanomicrobia		Heterogeneous Selection	Surface	Burnt	0	0	0	0	2.16	0
2	8.14	ASV_632	Crenarchaeota	Nitrososphaeria		Homogeneous Selection	Surface	Burnt	1.3	0	16.4	0	7.12	29.74
3	9.41	ASV_248	Crenarchaeota	Nitrososphaeria		Dispersal Limitation	Surface	Burnt	0	0	0	0	0	0
4	7.15	ASV_191	Crenarchaeota	Nitrososphaeria		Homogenizing Dispersal	Surface	Burnt	0	0	0	0	0	0
5	41.37	ASV_9	Crenarchaeota	Bathyarchaeia		Drift	Surface	Burnt	1.69	11.17	0	15.51	0	14.91
6	28.65	ASV_147	Thermoplasmatota	Thermoplasmata		Heterogeneous Selection	Mid	Burnt	0	0	0	0	0	0
						Homogeneous Selection	Mid	Burnt	8.33	0	0	0.64	65.57	0
						Dispersal Limitation	Mid	Burnt	0	0	6.49	0	0	0
						Homogenizing Dispersal	Mid	Burnt	0	0.92	0	0	0	3.62
						Drift	Mid	Burnt	0	3.3	2.28	3.55	0	5.3
						Heterogeneous Selection	Deep	Burnt	0	0	0	0	0	0
						Homogeneous Selection	Deep	Burnt	7.85	0	0.34	0	83.35	0
						Dispersal Limitation	Deep	Burnt	0	0	0	0	0	0
						Homogenizing Dispersal	Deep	Burnt	0	0.88	0.89	0.58	0	3.41
						Drift	Deep	Burnt	0	0.76	0	0.8	0	1.14
						Heterogeneous Selection	Surface	Intact	0	0	0	0	0	0
						Homogeneous Selection	Surface	Intact	0	0	8.33	0	10.51	43.58
						Dispersal Limitation	Surface	Intact	0	12.71	0	0	0	0
						Homogenizing Dispersal	Surface	Intact	0.23	1.08	0	0.81	0.86	8.55
						Drift	Surface	Intact	3.94	5.28	0	4.11	0	0
						Heterogeneous Selection	Mid	Intact	0	0	0	0	0	0
						Homogeneous Selection	Mid	Intact	0	0	3.69	0	38.26	29.25
						Dispersal Limitation	Mid	Intact	1.89	3.29	0	0	0	0
						Homogenizing Dispersal	Mid	Intact	0	0	0	0	0	0
						Drift	Mid	Intact	3.37	4.76	6.99	6.18	0	2.32
						Heterogeneous Selection	Deep	Intact	0	0	0	0	7.63	0
						Homogeneous Selection	Deep	Intact	1.39	0	2.64	0	32.79	18.02
						Dispersal Limitation	Deep	Intact	0	1.27	1.54	0	0	0
						Homogenizing Dispersal	Deep	Intact	0	0.64	0	0	0	0
						Drift	Deep	Intact	1.71	2.79	6.88	10.7	0	12.02

## Sheet: Supp. Table 12
Supplementary Table 12: Relative contributions of different bacterial phylogenetic bins to community-level assembly processes.
			Phylogenetic Bins
Bin	RA (%)	Top Taxon	Top Taxon Phylum	Top Taxon Class		Process	Depth	Type	1	2	3	4	5	6	7	8	9	10	11	12	13	14	15	16	17	18	19	20	21	22	23	24	25	26	27	28	29	30	31	32	33	34	35	36	37	38	39	40	41
1	11.49	ASV_3	Proteobacteria	Alphaproteobacteria		Heterogeneous Selection	Surface	Burnt	0	0	0	0	0	0	0	0	0	0.34	0	0	0	0	0	0	0	0.22	0	0	0	0	0	0.28	0	0	0.12	0	0	0	0	0	0	0	0.12	0	0.23	0	0	0	0
2	1.04	ASV_11	Proteobacteria	Alphaproteobacteria		Homogeneous Selection	Surface	Burnt	14.44	0.27	0.55	0.26	0.16	0	0	0.11	1.87	0.05	0	0	0	1.08	0.67	0.61	0.04	0	0.39	0.13	0	0	0.27	0.22	0.11	0.09	0.37	1.16	2.11	0.16	0	0.92	0	0	0.32	0	0.18	0.18	0	0	0
3	2.43	ASV_18	Proteobacteria	Alphaproteobacteria		Dispersal Limitation	Surface	Burnt	0	1.5	1.31	0	0.22	0.35	1.51	0.38	1.05	0.18	0.34	0.28	0.46	0.59	0	0.06	0.27	0.07	2.15	1.3	1.35	0.45	0	0	0.43	0	0.2	0.21	0	0	0.5	0.27	0.47	0.27	0.42	0.82	0.36	0.34	1.53	0.8	0.42
4	2.84	ASV_60	Proteobacteria	Alphaproteobacteria		Homogenizing Dispersal	Surface	Burnt	0	0	0	0.43	0	0	0	0	0	0	0	0	0	0	0.41	0	0	0	0	0.04	0.05	0	0	0	0	0.01	0	0	0	0.06	0	0	0.1	0	0	0	0	0.02	0	0	0
5	0.24	ASV_1223	Proteobacteria	Alphaproteobacteria		Drift	Surface	Burnt	0	0.13	1.01	0.58	0	0.3	0.76	0.46	0	0.1	0.18	0.02	0.27	0.65	0	0	0.01	0.02	0.52	0.15	0.15	0	0	0.16	0.31	0.04	0.27	0	0	0.18	0.07	0	0.21	0.01	0	0	0	0.07	3.65	0.73	0.3
6	0.5	ASV_208	Proteobacteria	Alphaproteobacteria		Heterogeneous Selection	Mid	Burnt	0	0	0	0	0	0	0	0	0	0	0	0	0	0	0	0	0	0	0	0	0	0	0	0	0	0	0	0	0	0	0	0	0	0	0	0	0	0.06	0	0	0.27
7	1.62	ASV_142	Proteobacteria	Alphaproteobacteria		Homogeneous Selection	Mid	Burnt	5.4	0	0	1.85	0.31	0	0	0	0.3	0	0	0.04	0	0	11.05	0.14	0	0	0	0.57	0	0.04	0.04	0.59	0	0.14	0	0	0.47	0	0	0.13	0.36	0	0.05	0	0	0	0	0	0
8	1.12	ASV_167	Proteobacteria	Alphaproteobacteria		Dispersal Limitation	Mid	Burnt	0	0	1.07	0.54	0	0.25	0	0.25	0	0.15	0.16	0	0.06	0	0	0	0.05	0.07	0	0	0	0.08	0.07	0	0.25	0.47	1.94	0.29	0	0.84	0	0	1.07	0.03	0	0	0	0	0	0.44	0
9	2.43	ASV_153	Proteobacteria	Alphaproteobacteria		Homogenizing Dispersal	Mid	Burnt	1.61	0.1	0	0	0	0	0.3	0	0.21	0	0	0	0	0.72	0	0.02	0	0	0.57	0	0.15	0.02	0	0	0	0	0	0.11	0.12	0	0	0.02	0	0	0.05	0.04	0.03	0	0.23	0.11	0.07
10	0.51	ASV_789	Proteobacteria	Alphaproteobacteria		Drift	Mid	Burnt	3.93	0.51	1.71	0.82	0	0.37	0	1.14	1.13	0.36	0.36	0.06	0.34	1.17	0	0.08	0.1	0.1	0.4	0.82	0.17	0.06	0.09	0	0.44	0.23	1.71	0.21	0.18	0.44	0.03	0.09	0.24	0.01	0.1	0.09	0.11	0.11	1.77	0.19	0.07
11	0.55	ASV_629	Proteobacteria	Alphaproteobacteria		Heterogeneous Selection	Deep	Burnt	0	0	0	0	0	0.05	0	0	0	0	0	0	0	0	0	0	0	0	0	0	0.02	0	0	0	0	0	0	0	0	0	0	0.09	0	0	0	0	0	0	0	0	0.05
12	0.16	ASV_1076	Proteobacteria	Alphaproteobacteria		Homogeneous Selection	Deep	Burnt	5.27	0.01	0	0.64	0.02	0	0	0	0.3	0.04	0	0	0.04	0.32	16.66	0	0	0	0	0.03	0	0	0.01	0.93	0.57	0	0	0.12	0.25	0	0	0.09	0.79	0	0.07	0	0	0	0	0	0
13	0.42	ASV_471	Proteobacteria	Alphaproteobacteria		Dispersal Limitation	Deep	Burnt	0	0	0	0	0.04	0	0	0	0	0	0	0	0	0	0	0	0	0	0	0	0	0.15	0	0.57	0.43	0.89	0	0	0	0.19	0	0	0.24	0	0	0.12	0.06	0.1	0	0.22	0
14	2.49	ASV_458	RCP2-54	NA		Homogenizing Dispersal	Deep	Burnt	0	0.14	0.51	0.14	0	0	0.08	0.25	0.18	0.02	0.03	0.01	0.02	0.36	0	0.01	0	0	0.59	0.24	0.03	0.01	0	0	0	0	0	0.04	0.05	0	0.01	0	0	0	0.01	0.02	0.02	0	0.18	0.06	0.05
15	6.5	ASV_54	Desulfobacterota	Syntrophobacteria		Drift	Deep	Burnt	0	0.16	0.94	0.21	0.05	0.1	0.42	0.05	0.44	0.13	0.1	0.02	0.09	0.28	0	0.07	0.04	0.07	0	0.01	0.21	0	0.05	0	0	0.4	1.51	0.2	0.38	0.69	0.01	0	0.34	0.03	0.13	0.06	0.13	0.23	1.96	0.4	0.05
16	0.31	ASV_1073	Myxococcota	Polyangia		Heterogeneous Selection	Surface	Intact	0	0	0	0	0	0	0	0	0	0	0	0	0	0	0	0	0	0	0	0	0	0	0.15	0	0	0	0	0	0	0	0	0	0	0	0	0	0.06	0	0	0	0
17	0.19	ASV_351	Myxococcota	Myxococcia		Homogeneous Selection	Surface	Intact	14.2	0.72	0	1.75	0.1	0	0	0	0.51	0.1	0.33	0.03	0	3.2	0.6	0.22	0.31	0.03	0.35	0.24	0	0	0.02	0	0.48	0.09	0.1	0.29	1.12	0	0	0.59	0	0	0.7	0	0	0	0	0	0
18	0.21	ASV_2878	Dependentiae	Babeliae		Dispersal Limitation	Surface	Intact	0	0	0	0	0	0.21	2.36	0.86	2.46	0	0.74	0	0	0	0	0	0	0.02	1.02	0	0	0.23	0	0	0.58	0	0	0.86	0	0.11	0.11	0	0	0	0	0	0.17	0.12	6.28	1.55	0.8
19	2.01	ASV_75	Proteobacteria	Gammaproteobacteria		Homogenizing Dispersal	Surface	Intact	0	0.19	0.22	0.22	0.01	0.02	0	0.31	0	0.02	0	0	0.11	0	0.59	0	0	0	0	0.05	0	0.01	0	0	0.08	0	0	0	0.17	0	0	0	0.2	0.01	0	0.02	0	0.02	0	0	0
20	1.37	ASV_113	Proteobacteria	Gammaproteobacteria		Drift	Surface	Intact	0	0	1.75	0	0.03	0.28	1.18	0.12	0.72	0.11	0.04	0.02	0.22	0.63	0.61	0	0	0.06	0.69	0.58	0.73	0	0.05	0.34	0	0.1	1.25	0.14	0	0.44	0.1	0	0.4	0.02	0.09	0.16	0.09	0.1	3.14	0.77	0.4
21	1.04	ASV_2	Proteobacteria	Gammaproteobacteria		Heterogeneous Selection	Mid	Intact	0	0	0	0	0	0	0	0	0	0	0	0	0	0	0	0	0	0	0	0	0	0	0	0	0	0	0	0	0	0	0	0	0	0	0	0	0	0	0	0	0
22	0.26	ASV_1410	Proteobacteria	Gammaproteobacteria		Homogeneous Selection	Mid	Intact	12.33	0.09	0	6.27	0.04	0	0	0	1.53	0.25	0	0	0	0.47	4.91	0.25	0	0.22	0	0.62	0	0	0.06	0.06	0	0.1	0	0	0.53	0	0	0.52	0	0	0	0	0	0	0	0	0
23	0.18	ASV_628	Bdellovibrionota	Oligoflexia		Dispersal Limitation	Mid	Intact	0	0	0.44	0	0.05	0.11	1.04	0.74	0.46	0.27	0.15	0.02	0	2.46	0	0	0.03	0	1.56	0.24	0	0.17	0.11	0	0	0	2.08	0.13	0	0.49	0	0	0.37	0	0	0.1	0.06	0	0	0	0.58
24	0.63	ASV_1094	Acidobacteriota	Subgroup 18		Homogenizing Dispersal	Mid	Intact	0	0.1	0	0	0	0	0.11	0	0	0	0	0	0	0	0	0	0	0	0.2	0.2	0	0.01	0	0	0	0	0	0.12	0.09	0.08	0.01	0	0	0	0	0.01	0	0.03	0.23	0.07	0
25	0.81	ASV_1554	GAL15	NA		Drift	Mid	Intact	0	0.37	1.77	0	0.13	0.45	0.41	0.73	0.76	0.26	0.25	0.09	0.31	0.46	0	0	0.11	0	0.28	0.25	0.73	0.06	0.03	0.24	0.63	0.13	1.04	0.44	0.31	0.16	0.07	0	0.56	0.03	0.37	0.12	0.18	0.12	2.33	0.85	0.06
26	0.48	ASV_417	Spirochaetota	Spirochaetia		Heterogeneous Selection	Deep	Intact	0	0	0	0	0	0	0	0	0	0.38	0	0.21	0	0	0	0	0	0.3	0	0	0	0	0	0	0	0	0	0	0	0	0	0	0	0	0	0	0.17	0	0	0.39	0
27	1.99	ASV_174	Nitrospirota	Thermodesulfovibrionia		Homogeneous Selection	Deep	Intact	11.74	0	0	2.12	0	0	0	0	1.63	0	0	0	0	1.61	2.3	0.4	0.08	0.02	0	0	0	0	0	0.05	0.3	0	0	0.52	1.28	0	0.12	1.12	0	0.08	0.08	0	0	0.52	0	0	0
28	0.87	ASV_157	Planctomycetota	Planctomycetes		Dispersal Limitation	Deep	Intact	0	1.54	1.96	1.21	0.19	0.3	1.19	0.9	1.04	0	0.42	0.1	0.47	0.93	0	0	0.13	0	2.95	2.52	2.57	0.2	0.09	0.07	0.11	0	0	0	0	0.08	0.25	0	0.65	0.16	0.3	0.18	0	0	0.71	1.13	0.43
29	1.18	ASV_45	Planctomycetota	Planctomycetes		Homogenizing Dispersal	Deep	Intact	0	0	0	0	0	0	0	0	0	0	0	0	0	0	0	0	0	0	0	0	0	0	0	0	0	0.04	0.24	0	0	0	0.02	0	0	0	0	0	0	0	0	0	0
30	0.72	ASV_649	Planctomycetota	Planctomycetes		Drift	Deep	Intact	0	0.4	1.32	0	0.1	0.23	0.34	0.44	0	0.29	0.19	0.06	0.12	0	1.2	0	0	0.04	0.37	0.22	0.08	0.03	0.06	0.24	0.18	0.18	1.06	0.39	0	0.4	0.02	0	0.41	0.01	0.15	0.12	0.13	0.1	2.88	0.17	0.16
31	0.22	ASV_104	Planctomycetota	Planctomycetes
32	0.64	ASV_406	Planctomycetota	Planctomycetes
33	1.07	ASV_864	Planctomycetota	Pla4 lineage
34	0.11	ASV_587	Planctomycetota	Planctomycetes
35	0.49	ASV_464	Planctomycetota	Planctomycetes
36	0.31	ASV_988	Planctomycetota	Planctomycetes
37	0.33	ASV_440	Planctomycetota	Planctomycetes
38	0.36	ASV_2300	Planctomycetota	Phycisphaerae
39	4.15	ASV_1	Actinobacteriota	Actinobacteria
40	1.32	ASV_57	Actinobacteriota	Actinobacteria
41	0.62	ASV_1023	Actinobacteriota	Acidimicrobiia
42	0.34	ASV_155	Actinobacteriota	Thermoleophilia
43	0.44	ASV_600	Actinobacteriota	Thermoleophilia
44	1.34	ASV_192	Chloroflexi	Dehalococcoidia
45	0.21	ASV_2712	Elusimicrobiota	Elusimicrobia
46	0.46	ASV_1602	Verrucomicrobiota	Omnitrophia
47	0.22	ASV_3048	Bacteroidota	Kryptonia
48	0.35	ASV_1668	Cyanobacteria	Vampirivibrionia
49	0.41	ASV_58	Firmicutes	Bacilli
50	1.84	ASV_188	Methylomirabilota	Methylomirabilia
51	1.42	ASV_114	Acidobacteriota	Acidobacteriae
52	2.38	ASV_23	Acidobacteriota	Acidobacteriae
53	3.27	ASV_133	Acidobacteriota	Acidobacteriae
54	3.94	ASV_96	Acidobacteriota	Acidobacteriae
55	12.59	ASV_4	Acidobacteriota	Acidobacteriae
56	6.43	ASV_134	Acidobacteriota	Acidobacteriae
57	4.08	ASV_129	Acidobacteriota	Acidobacteriae
58	0.18	ASV_2431	Verrucomicrobiota	Verrucomicrobiae
59	0.45	ASV_764	Verrucomicrobiota	Verrucomicrobiae
60	0.46	ASV_222	Verrucomicrobiota	Verrucomicrobiae
61	0.91	ASV_169	Verrucomicrobiota	Verrucomicrobiae
62	1.18	ASV_687	Verrucomicrobiota	Verrucomicrobiae
63	0.58	ASV_1731	Verrucomicrobiota	Verrucomicrobiae
64	0.31	ASV_216	Bacteroidota	Bacteroidia
[truncated: 23 more columns]
